# Supplementary material for: A new ankylosaurine dinosaur from the Judith River Formation of Montana, USA, based on an exceptional skeleton with soft tissue preservation
Source: R Soc Open Sci. 2017 May 10;4(5):161086. doi: 10.1098/rsos.161086 (PMC5451805; doi:10.1098/rsos.161086)
Supplement: Supporting Information 2 [file rsos161086supp2.nex]

#NEXUS
[written Mon Dec 19 17:04:55 EST 2016 by Mesquite  version 3.04 (build 725) at LAPTOP-8SFQHU5C/10.254.6.43]

BEGIN TAXA;
	TITLE Taxa;
	DIMENSIONS NTAX=58;
	TAXLABELS
		Lesothosaurus_diagnosticus Scelidosaurus_harrisonii Huayangosaurus_taibaii Ahshislepelta_minor Aletopelta_coombsi Animantarx_ramaljonesi Ankylosaurus_magniventris Anodontosaurus_lambei Argentinian_ankylosaur Cedarpelta_bilbeyhallorum Chuanqilong_chaoyangensis Crichtonpelta_benxiensis '"Denversaurus" schlessmani' Dongyangopelta_yangyanensis Dyoplosaurus_acutosquameus Edmontonia_rugosidens Edmontonia_longiceps Euoplocephalus_tutus Europelta_carbonensis Gargoyleosaurus_parkpinorum Gobisaurus_domoculus Hungarosaurus_tormai Hylaeosaurus_armatus Liaoningosaurus_paradoxus Kunbarrasaurus_ieversi Mymoorapelta_maysi Niobrarasaurus_coleii Nodocephalosaurus_kirtlandensis Nodosaurus_textilis Panoplosaurus_mirus Paw_Paw_scuteling Pawpawsaurus_campbelli Peloroplites_cedrimontanus Pinacosaurus_grangeri Pinacosaurus_mephistocephalus Polacanthus_foxii Hoplitosaurus_marshi Gastonia_burgei Saichania_chulsanensis Sauropelta_edwardsi Sauroplites_scutiger Scolosaurus_cutleri Shamosaurus_scutatus Silvisaurus_condrayi Stegopelta_landerensis Struthiosaurus_austriacus Struthiosaurus_languedocensis Struthiosaurus_transylvanicus Talarurus_plicatospineus Taohelong_jinchengensis Tarchia_kielanae Tatankacephalus_cooneyorum Texasetes_pleurohalio Tsagantegia_longicranialis Zaraapelta_nomadis '"Zhejiangosaurus luoyangensis"' Ziapelta_sanjuanensis Zuul_cruravastator 
	;

END;


BEGIN CHARACTERS;
	TITLE  Zuul;
	DIMENSIONS  NCHAR=177;
	FORMAT DATATYPE = STANDARD GAP = - MISSING = ? SYMBOLS = "  0 1 2 3";
	CHARSTATELABELS 
		1 'Antorbital fenestra: present (0) absent (1). ', 2 'Lateral temporal fenestra, visible in lateral view: visible (0), not visible (1). ', 3 'Supratemporal fenestra: open (0), closed (1). ', 4 'Skull dimensions, including ornamentation: longer than wide (0), as wide, or wider than long (1).', 5 'Width of the posterior margin of the skull (including squamosal horns where applicable) relative to the maximum width across the orbits: greater or equal (0), less (1).', 6 'Antorbital region of the dorsal skull surface: flat (0), arched (1).', 7 'Deep longitudinal furrow on premaxilla: absent (0), present (1). ', 8 'Ornamentation on premaxillary beak: absent (0), present (1)', 9 'Premaxillary sinus: absent (0), present (1)', 10 'Dimensions of premaxillary palate: longer than wide (0), wider than long (1).', 11 'Shape of the premaxillary palate: sub-triangular (0), sub-quadrate (1), sub-oval (2). ', 12 'V or U-shaped median indentation of the anterior margin of the premaxilla: absent (0), present (1).', 13 'Caudoventral extension of premaxillary tomium in lateral view: ends anteriorly to the maxillary teeth (0), obscures anteriormost maxillary teeth (1).', 14 'Bone bordering anterior margin of internal nares: premaxilla (0), maxilla (1).', 15 'External nares, defined as the outermost rim of the nasal vestibule, opening faces: laterally to anterolaterally (0) anteriorly (1) ventrolaterally (2).', 16 'External nares, visible in dorsal view: visible (0), hidden (1).', 17 'Paranasal apertures/fossae: no fossae or apertures present besides primary opening for nasal airway (0), paranasal apertures/fossae present (1)', 18 'Shape of respiratory passage: straight or arched (0), with anterior (rostral) and posterior (caudal) loops ', 19 'Vascular impressions on dorsal surface of posterior nasal passage (airway): absent (0) present (1)', 20 'Frontonasal and/or frontoparietal cranial ornamentation: absent (0) rugose, not differentiated into discrete polygons (caputegulae) (1), differentiated into discrete polygons (caputegulae) (2).', 21 'Number of caputegulae in frontonasal and prefrontal region: no caputegulae (0), 10 or fewer (1), 11 to 30 (2) more than 30 (3). ', 22 'Majority of frontonasal and/or frontoparietal caputegulum relief: caputegulae absent (0), caputegulae concave or flat (1), caputegulae strongly bulbous (2).', 23 'Domed frontonasal caputegulae: domed caputegulae absent (0), rounded cones with circular bases (1) pyramidal with sharp edges (2).', 24 'Supranarial caputegulae, notch or embayment dorsal to nasal vestibule: no supranarial caputegulae (0), notch absent (1), notch present (2).', 25 'Number of internarial caputegulae: none (0), 1 (1), more than 1 (2).', 26 'Median nasal caputegulum (located posterior to the supranarial ornamentation, on the midline of the skull), which is at least twice as large as the other frontonasal caputegulae: absent (0), present (1).', 27 'Loreal caputegulum in lateral view: no caputegulum (0) 1 caputegulum (1), more than 1 caputegulum (2).', 28 'Shape of the maxillary tooth row: straight (0), medially convex (1).', 29 'Maxillary tooth row position: lateral margin of skull (0), inset (1). ', 30 'Distance between posteriormost extent of maxillary tooth rows relative to the width of the premaxillary beak: wider (0), narrower (1). ', 31 'Caudoventral secondary palate: absent (0), present (1)', 32 'Posterior palatal foramen: absent (0), present (1).', 33 'Gap between palate and braincase: open (0), closed by a dorsal projection of the pterygoid (1).', 34 'Lacrimal incisure (mediolateral constriction behind the nares/at the prefrontals, giving the skull an hourglass-shaped outline in dorsal view): absent (0) present (1).', 35 'Lacrimal caputegulum in lateral view: no caputegulum (0) 1 caputegulum (1), more than 1 caputegulum (2). ', 36 'Prefrontal caputegulum: no caputegulum (0) flat (1), sharply pointed and pyramidal (2). ', 37 'Scroll-like descending process of the frontal: absent (0) present (1)', 38 'Form of supraorbitals (including ornamentation): absent (0), boss-like, rounded laterally (1), sharp lateral rim, forming a ridge (2).', 39 'Supraorbitals, when viewed dorsally: no supraorbitals (0), combine to form continuous edge (1), have distinct apices (2). ', 40 'Orbits, angle of orbital axis: <40� (0), >40� (1).', 41 'Ciliary osteoderm (eyelid ossification): absent (0) present (1)', 42 'Development of the postocular shelf: not developed (0), completely separating orbit from temporal space (1).', 43 'Proportions of jugal orbital ramus: depth greater than transverse breadth (0), transverse breadth greater than depth (1).', 44 'Depth of jugal ramus relative to orbit height: jugal height is less than 15% orbit height (0), jugal height is more than 15% orbit height (1)', 45 'Accessory postorbital ossification: absent (0), present (1) ', 46 'Squamosal/postorbital horn: no horn (0) base has broad triangular cross-section and overall shape is pyramidal (1), base is oval in cross-section and overall shape is narrow, tapered cylinder (2).', 47 'Shape of jugal/quadratojugal horn in dorsal view: quadratojugal horn absent (0), horn U-shaped, with round distal edge (1), horn triangular, with pointed distal edge (2)', 48 'Jugal/quadratojugal horn: no horn (0) lacks distinct neck at base (1), has distinct neck at base (2).', 49 'Jugal or quadratojugal horn size relative to orbit size: no horn (0), length of base of jugal/quadratojugal horn equal to or less than the length of the orbit (1), length of base of jugal/quadratojugal horn is 110% or greater length of orbit (2). ', 50 'Small (<2 cm diameter), circular caputegulae posterolateral to orbit (postocular caputegulae), along ventral edge of squamosal horn and/or along dorsal edge of quadratojugal horns: absent (0), present (1). ', 51 'Form of the parietal surface: parietals flat to slightly convex (0), parietals concave, forming a trough-like surface posterior to the supraorbitals and anterior to the posterior edge of the skull (1).', 52 'A single large medial polygon of ornamentation in the parietal region: absent (0), present (1) ', 53 'Number of discrete nuchal caputegulae: none (0), 2 (1), greater than 2(2)', 54 'Posterior projection of the nuchal shelf: does not obscure occiput in dorsal view (0), obscures occiput in dorsal view (1).', 55 'Shape of quadrate in lateral aspect: curved (anteriorly convex, posteriorly concave) (0), straight (1).', 56 'Inclination of quadrate in lateral aspect: near vertical (0), almost 45� anterolaterally (1).', 57 'Form of the anterior surface of the quadrate: transversely concave (0), not concave (1). ', 58 'Ventral projection of the mandibular process of the quadrate in lateral view: projects beyond the quadratojugal ornamentation (0), hidden by quadratojugal ornamentation (1). ', 59 'Form of quadrate mandibular extremity: symmetrical (0), medial condyle larger than lateral condyle (1).', 60 'Inclination of the articular surface of the quadrate condyle in posterior view: horizontal (0), ventromedially inclined at approximately 45� to horizontal (1)', 61 'Lateral ramus of the quadrate: present (0), absent (1).', 62 'Dorsoventral depth of the pterygoid process of the quadrate: deep (0), shallow (1).', 63 'Contact between paroccipital process and quadrate: sutural (0), fused (1).', 64 'Contact between pterygoids: pterygoids separate caudomedially, forming an interpterygoid vacuity (0), pterygoids joined medially forming a pterygoid shield (1).', 65 'Direction of the pterygoid flange: anterolateral (0), anterior/parasagittal (1).', 66 'Contact between basipterygoid processes and pterygoid: sutural (0), fused (1). ', 67 'Position of ventral margin of the pterygovomerine keel relative to alveolar ridge: dorsal (0), level (1).', 68 'Dorsal extent of median vomer lamina: does not meet skull roof (0), meets skull roof (1).', 69 'Pterygoid foramen: absent (0), present (1).', 70 'Position of posterior margin of pterygoid body relative to the anterior margin of the quadrate condyle: anteriorly positioned (0), in transverse alignment (1). ', 71 'Size of occiput: higher than wide (0), wider than high (1).', 72 'Direction of paroccipital process extension: caudolateral (0), lateral (1).', 73 'Bones forming the occipital condyle: basioccipital and exoccipital (0), basioccipital only (1).', 74 'Length of basisphenoid relative to the basioccipital: longer (0), shorter or equal (1).', 75 'Form of basisphenoidal tuberosities: medially separated rounded rugose stubs (0), continuous transverse rugose ridge (1).', 76 'Size of basipterygoid processes: twice as long as wide or over (0), less than twice as long as wide (1).', 77 'Form of the cranial nerve foramina IX-XII: separate foramina (0), single foramen shared with the jugular vein (1).', 78 'Position of mandible articulation relative to mandibular adductor fossa: posterior (0), posteromedial (1).', 79 'Mandibular fenestra: present (0), absent (1).', 80 'Depth of the dentary symphysial ramus relative to half the maximum depth of the mandibular ramus in lateral view: deeper (0), shallower (1).', 81 'Shape of dorsal margin of the dentary in lateral view: straight (0), sinuous (1).', 82 'Development of the coronoid process: not developed (0), distinct (1).', 83 'Position of glenoid for quadrate relative to mandibular axis: medially offset (0), in line (1).', 84 'Size and projection of the retroarticular process: small with no dorsal projection (0), well developed with a dorsal projection (1).', 85 'Size of predentary ventral process: distinct, prong shaped process (0), rudimentary eminence (1).', 86 'Length of mandibular caputegulum with respect to the length of the mandible: less than or equal to half the length (0), over three quarters the length (1).', 87 'Premaxillary teeth: present (0) absent (1). ', 88 'Cingula on maxillary and/or dentary teeth: absent (0), present (1).', 89 'Maxillary and/or dentary tooth crown shape: pointed (0), rounded (1).', 90 'Maxillary and/or dentary tooth denticles: >13 denticles (0), <13 denticles (1)', 91 'Number of dentary teeth: <25 (0), ?25 (1).', 92 'Type of articulation between the atlantal neural arch and intercentrum: open (0) fused in adult (1). ', 93 'Type of contact between the atlantal neural arches: no median contact (0), median contact (1).', 94 'Contact between atlas and axis: articulated (0), fused (1).', 95 'Dimensions of cervical vertebrae centra: anteroposteriorly longer than transverse width (0), anteroposteriorly shorter than transverse width (1).', 96 'Ratio of maximum neural spine width to height in anterior cervicals:  <0.25 (0), ?0.25 (1). ', 97 'Ratio of anteroposterior dorsal centrum length to posterior centrum height: >1.1 (0), <1.1 (1).', 98 'Longitudinal keel on ventral surface of dorsal centra: present (0), absent (1). ', 99 'Cross sectional shape of neural canal in posterior dorsals: circular (0) elliptical, with long axis running dorsoventrally (1)', 100 'Shape of the proximal cross-section of the dorsal ribs: triangular (0), ?L?- or ?T?-shaped (1). ', 101 'Attachment of dorsal ribs to posterior dorsal vertebrae: articulated (0), fused (1).', 102 'Contact between posteriormost dorsal vertebrae: articulated (0), fused to form a presacral rod (1)', 103 'Longitudinal groove in ventral surface of the sacrum: absent (0), present (1). ', 104 'Longitudinal ridge at approximate mid-height of centrum of mid and distal caudals: absent (0) present (1)', 105 'Ratio of maximum distal width to height of the neural spines of proximal caudals: ?0.2 (0), >0.2 (1).', 106 'Direction of the transverse processes of proximal caudals: craniolaterally projecting (0), caudolaterally projecting (1), laterally projecting (2)', 107 'Persistence of transverse processes down the length of the caudal series: not present beyond the mid-length of the series (0), present beyond the mid-length of the series (1).', 108 'Attachment of haemal arches to their respective centra: articulated (0), fused (1).', 109 'Extent of pre- and postzygapophyses over their adjacent centra in posterior vertebrae: extend over less than half the length of the adjacent centrum (0), extend over more than half the length of the adjacent centrum (1).', 110 'In tail club handle vertebrae, shape of each interlocking neural arch in dorsal view: distal caudal vertebrae do not form handle (0), V-shaped, angle of divergence about 22-26� (1), V-shaped, angle of divergence about 35-37� (2), U-shaped, angle of divergence greater than 60� (3).', 111 'Shape of the posterior haemal arches: rounded haemal spine in lateral view with no contact between haemal arches (0), inverted ?T?-shaped haemal spine in lateral view, with contact between the ends of adjacent spines (1).', 112 'Ossified tendons in distal region of tail: absent (0), present (1).', 113 'Dimensions of coracoid: longer than wide (0), wider than long or equal width and length (1).', 114 'Form of the anterior margin of the coracoid: convex (0), straight (1).', 115 'Cranioventral process of coracoid: absent (0), present (1).', 116 'Size of coracoid glenoid relative to scapula glenoid: sub-equal (0), half the size (1). ', 117 'Contact between scapula and coracoid: articulated (0), fused (1).', 118 'Scapula glenoid orientation: ventrolateral (0), ventral (1).', 119 'Ventral process of scapula at the caudoventral margin of glenoid: absent (0), present (1)', 120 'Form of the scapula acromion process: not developed or ridge-like along the dorsal border of the scapula (0) flange-like and folded over towards the scapula glenoid (1) ridge terminating in a knob-like eminence (2).', 121 'Orientation of the acromion process of scapula: directed away from the glenoid (0), directed towards scapula glenoid (1).', 122 'Scapulocoracoid buttress: absent (0), present (1).', 123 'Distal end of scapula shaft: narrow (0), expanded (1).', 124 'Contact between sternal plates: separate (0), fused (1).', 125 'Length of the preacetabular process of ilium as a percentage of total ilium length: ? 50% (0), > 50 % (1)', 126 'Angle of lateral deflection of the preacetabular process of the ilium: 10�?20� (0), 45� (1).', 127 'Orientation of the preacetabular portion of the ilium: near vertical (0), near horizontal (1).', 128 'Form of the preacetabular portion of the ilium: straight process (0), pronounced ventral curvature (1). ', 129 'Lateral edge of ilium in dorsal view: straight (0), sinuous (1).', 130 'Lateral exposure of the acetabulum: exposed (0) acetabulum partially obscured as it is partially encircled by the distal margin of the ilium (1).', 131 'Perforation of the acetabulum: present, open acetabulum (0), absent, closed acetabulum (1). ', 132 'Postacetabular ilium length, relative to diameter of acetabulum: greater (0), smaller (1).', 133 'Pubis: present (0), indistinct from ilium (1) ', 134 'Shape of ischium: straight (0), ventrally flexed at mid-length (1).', 135 'Shape of the dorsal margin of ischium: straight or concave (0), convex (1).', 136 'Separation of humeral head and deltopectoral crest in anterior view: continuous (0), separated by a distinct notch (1). ', 137 'Separation of humeral head and medial tubercle in anterior view: continuous (0), separated by a distinct notch (1)', 138 'Ratio of deltopectoral crest length to humeral length: ?0.5 (0), >0.5 (1).', 139 'Orientation of deltopectoral crest projection: lateral (0), anterolateral (1).', 140 'Shape of the radial condyle of humerus round / proximal end of radius in end-on view: non-circular (0), circular (1). ', 141 'Ratio of the length of metacarpal V to metacarpal III: ?0.5 (0), >0.5 (1).', 142 'Manual digit number: 5 (0), 4 (1), 3 (2).', 143 'Shape of manual and pedal ungual phalanges: narrow, claw-shaped (0) wide, hoof-shaped, U-shaped in dorsal view (1), wide, hoof-shaped, triangular in dorsal view (2)', 144 'Angle between long axis of femoral head and long axis of shaft: <100� (0), 100� to 120� (1), >120� (2).', 145 'Separation of femoral head from greater trochanter: continuous (0), separated by a distinct notch or change in slope (1).', 146 'Differentiation of the anterior trochanter of the femur: separated from femoral shaft by a deep groove laterally and dorsally (0), fused to femoral shaft (1).', 147 'Oblique ridge on lateral femoral shaft, distal to anterior trochanter: absent (0), present (1).', 148 'Form of the fourth trochanter: pendant (0), ridge-like (1).', 149 'Location of the fourth trochanter on the femoral shaft: proximal (0) distal, over half-way down the femoral shaft (1).', 150 'Maximum distal width of the tibia, compared to the maximum proximal width: narrower (0), wider (1). ', 151 'Contact between tibia and astragalus: articulated (0), fused, with suture obliterated (1). ', 152 'Number of pedal digits: 5 (0), 4 (1), 3 (2).', 153 'Phalangeal number in pedal digit IV: 5 (0), ?4 (1)', 154 '''Postcranial' /  osteoderm 'distribution:' no postcranial osteoderms '(0)', 155 'Dimensions of largest osteoderm: no osteoderms (0) smaller than a dorsal centrum (1), equal to or larger than a dorsal centrum (2).', 156 'Basal surface of osteoderms: no osteoderms (0) flat or gently concave (1), deeply excavated (2), strongly convex (3). ', 157 'External cortical histology of skeletally mature osteoderms: no osteoderms (0) lamellar bone (1), ISFB (2)', 158 'Haversian bone in osteoderms: no osteoderms (0) absent in core of skeletally mature osteoderms (1), may be present in in core of skeletally mature osteoderms (2). ', 159 'Basal cortex of skeletally mature osteoderms: no osteoderms (0) present (1), absent or poorly developed (2). ', 160 'Structural fiber arrangement in osteoderms: no osteoderms (0) structural fibres absent (1), reaches orthoganal arrangment near osteoderm surfaces (2), diffuse throughout (3), highly ordered sets of orthoganally arranged fibers in the superficial cortex (4).', 161 'Gular osteoderms: absent (0), present (1).', 162 'Number of distinct cervical pectoral bands: none (0), one (1), two (2). ', 163 'Form of cervical half rings: cervical half rings absent (0), composed of osteoderms that are either tightly adjacent to one another or coossified at the edges, forming arc over the cervical region (1), composed of osteoderms and underlying bony band segments, osteoderms may or may not cossify to the band, forming arc over the cervical region (2).', 164 'Composition of first cervical half ring with band: no cervical half ring with band (0), first cervical half ring has 4 to 6 primary osteoderms only (1), first cervical half ring has 4 to 6 primary osteoderms surrounded by small (<2 cm diameter) circular secondary osteoderms (2). ', 165 'Distal spines on cervical half ring: absent (0), present, projecting dorsoposteriorly (1), present, projecting anteriorly (2).', 166 'Osteoderms on proximal limb segments: absent (0), present (1).', 167 'Millimeter-sized ossicles abundant in spaces between osteoderms in thoracic or caudal regions (excluding pelvic region), absent (0), present (1)', 168 'Deeply excavated, dorsoventrally flattened triangular osteoderms: absent (0), right or obtuse-angled triangles (1), right or obtuse-angled triangles that abruptly narrow distally into a spike (''splates'' of Blows 2001) (2)', 169 'On deeply excavated triangular osteoderms, furrows perpendicular to basal edge: no deeply excavated triangular osteoderms (0), furrows absent (1), furrows present (2)', 170 'Lateralmost osteoderms in thoracic region: absent (0), ovoid or sub-ovoid with a longitudinal keel (1) triangular, dorsoventrally flattened elements (2), solid, conical spikes (3).', 171 'Thoracic osteoderms coossified to dorsal ribs: no osteoderms coossified to ribs (0), at least some osteoderms coossified to ribs (1)', 172 'Form of pelvic osteoderms: no osteoderms (0) unfused (1), coossified osteoderm rosettes (2), coossified evenly-sized polygons (3). ', 173 'Caudal osteoderms: absent (0), present on dorsal or dorsolateral surfaces of tail only (1), completely surrounding tail (2). ', 174 'Morphology of proximal, lateral caudal osteoderms: osteoderms absent (0), triangular with round/blunt apex (1) triangular with pointed apex (2).', 175 'Keel height of caudal osteoderms relative to thoracic osteoderms: osteoderms absent (0), keels equal in external-basal height (1), keels taller in caudal osteoderms (2). ', 176 'Tail club knob shape: knob absent (0), major knob osteoderms semicircular in dorsal view (1), triangular in dorsal view (2).', 177 'Tail club knob proportions: knob absent (0), tail club knob length > width (1), length = width (2), width > length (3) ' ; 
	MATRIX
	Lesothosaurus_diagnosticus       000000???0000000???00000000000000000000000000000000000000?0000000000000000?0000001?00000000000000000000?0?00000000000000000?0000?00000000000000100?000010000000000000000000000000
	Scelidosaurus_harrisonii         000000???0?00000???00000000010?00000000000110000000000000?1000000000??100100001?1100?00100000010110000??00?00000000?0000000?0010?00000011000??0000000001011(1 2)11110????100010121200
	Huayangosaurus_taibaii           000000000000000000?00000000010??0000?0000010000000000000??11100000000010010?000111?00001001???11111?000001100000?0001000000?10100000000010?0???2010100021221?????0000000000110100
	Ahshislepelta_minor              ????????????????????????????????????????????????????????????????????????????????????????????????????????????????001111?110?????????????0001???????????????22121???????1??????????
	Aletopelta_coombsi               ???????????????????????????????????????????????????????????????????????????????????????111?????????????0???0?0????????????????1??????0?????????????1111??1?2??????2????1???3?1???
	Animantarx_ramaljonesi           101?1????????????????????????????????11??11?0011??0?0001101?111???????10110??1111110????1?0????111111?1?????????10011112101?1111?01111011011??????110????????????????????????????
	Ankylosaurus_magniventris        11110100?11?112101?23101011110111011?210?1110121201021111111110000111111111101111001?211111???1111111??000011311???01110010????0?????0110100???2010111???122?????22100??????1??12
	Anodontosaurus_lambei            11110100?11111110?123101011111111011121011110121211021111111110000111111111101111001?21111?????????1110?00?11111????????????1110011?101001??????01011112?122??????220??????????23
	Argentinian_ankylosaur           ????????????????????????????????????????????????????????????????????????????????????????????????01111?1012?0???????????????????????????????????111110????1?1??????1??????????????
	Cedarpelta_bilbeyhallorum        11100?00?01?0?0????10000?00?100?1000?1?0??1?0????000??101?11110??0???01?1111011??1????00??????1??????1100??0?0???11??????????????????011010????10101?????????????????????????????
	Chuanqilong_chaoyangensis        1??1??????????????????????????????????????????????????101?111?????????????????1111?0???111????1??101???????000?1????0100001?11100011?0000100??2211?11102??2?????0?????0????????00
	Crichtonpelta_benxiensis         111001????????10?1?10000??????1010?0?221?11?00201010011110?1111000?100111111??????????????????110111110010?0????00101111010?11100?1?1??0000????20101110??????????????????????????
	'"Denversaurus" schlessmani'     10101?0??120??00???2110100??1????0???11???1?001110??0?????1?00????????111????????????????????????????????????????????????????????????????????????????????????????????????????????
	Dongyangopelta_yangyanensis      ??????????????????????????????????????????????????????????????????????????????????????????????????11110???????????????????????????????????????1??????????122???????????12??2?????
	Dyoplosaurus_acutosquameus       ??1????????????????2?10??????????????11?1???0?????1021??????????????????????????????????1??????????????0100111?1?????????????110011?101????0??2201?111121122??????????1111??12211
	Edmontonia_rugosidens            10101000?12001000??2110100111110?0???111??1?0011100100????11?1?11???01111101?1111100?011110?111?0111111??2?1??0??????????????????????1???????????????????121?????3102????????????
	Edmontonia_longiceps             11101000?12001000??2110100111110?01??11???110011100100?11?11111110???11111????111100?011?1???????????11?????????????????????11111?1011???11????????1?????111??????10???????1?????
	Euoplocephalus_tutus             1111010011111111011231010111111110111211111101212010211111111100001111111111011111011211110??011111111000001111101101110010111100111101001001?12010111121122211202210?111???12?12
	Europelta_carbonensis            ?0101??????????????2110????11?0??0???110????011110010110111???01??????101?1???101???10?1100??01?0101111002?100??0?0?1??????0??????1?00111?????1?1101011??122???????????11?03???00
	Gargoyleosaurus_parkpinorum      101000000111000000?221011000101??001?210??11012110000012?0111100?010?010010101111110??000010101????1???0?0??????????????????????????0??????????211001????122221??2100??10202?2???
	Gobisaurus_domoculus             11100110?01101010??100000000101?1000?110?111012120100111?011110000??00110100?1????????1???????????11????????11??????????????????0????0?0000???1??????????????????????0?????????00
	Hungarosaurus_tormai             ?0????01?0?10000????????????1?0??????????1?0??111?????0???101??0??????1?1????1101110??0?00?1??11111111110001000?00111012001?1?10??1010?11000??1211010????12???????10???11??0???00
	Hylaeosaurus_armatus             ?????????????????????????????????????????????1???????????????????????????????????????????????01??00?0????0100011100?0100000??111??0??????0???????????00??111???2?????????2??12?0?
	Liaoningosaurus_paradoxus        ??????????????????????????????????????????????????????????????????????????????????????0111??????????0??0???01010????0?0??00?111000110010000?102?00?111000????????????????????????
	Kunbarrasaurus_ieversi           111000????????0????2???????1101?10???210??1??????00???001111110???1??01001010?1?11?????11?0??01??????10?????0??1????????????0010???0?00?000??????????????121????1110011102?1212??
	Mymoorapelta_maysi               ?????????????????????????????????????????????????????????????????????????????????????????????????11010?010?10010????????????1011010?01?00010??1??????????122???????????122?2?2?00
	Niobrarasaurus_coleii            1??????????????????1000?????1????0???1????????11???????????????????????????????????????111????1?1???1111110000??????1???????1110??101??00011??21110101111112??????????010??????00
	Nodocephalosaurus_kirtlandensis  111????????????????2?21???1?1???1011?22????1012120?0??1??11???????????1?111??????????????????????????????0????????????????????????????????????????????????2222120????0???????????
	Nodosaurus_textilis              ??????????????????????????????????????????????????????????????????????????????????????????????????111111???000?0????????????111??1101?????????1111?1?011?12????2??????000?0312???
	Panoplosaurus_mirus              10101100???0??000??21101101?1???101??110??1?0011100100?01011111111??01111101?1111?101211???0111????1?11?????????10001102001????????????1101?1?1???????1??121????12100????????????
	Paw_Paw_scuteling                ???????????????????????????11?????????????????????????0?0?1?????????????11?????????????111???01?11?????????0????000?0??21???1?100??????0000??????0?1?????????????????????????????
	Pawpawsaurus_campbelli           10101000?02?00010??22211102110001011?11011110111100100110011111111101110110101????????01?????????????????????????????????????????????????????????????????????????????0???????????
	Peloroplites_cedrimontanus       ?0101?00?111???????2?10??????????????110?01?001110000110?0101?0???????11?1???0???000??1000???01?10011?1012?0?????1??1112101?111000111????????0110111000??????????????????????????
	Pinacosaurus_grangeri            11110100111110101?01000200?1111011?2022101100121101??11111111100001110110111011111001111110??01?11111100?0011111010011?10?0111100111101001001012010111121122????02210101020?12212
	Pinacosaurus_mephistocephalus    11110100??????101???0?010???11???0?1?211?1100222101??1?0??????????????????????1?10???1111101????????11????011111????1111??0?11100????????10?10???????????122????022100???1???????
	Polacanthus_foxii                ??????????????????????????????????????????1???211????????????????????????????????????0??????01??1?01?110101000?1100?11??????1010001011????????121101011??122100???101?0202021??00
	Hoplitosaurus_marshi             ????????????????????????????????????????????????????????????????????????????????????????????????????????????????1000110200????????????????10???210110?1??121??????????020??2?????
	Gastonia_burgei                  10100101?11?11000??10000000011101000?110?11101211000001110011100001?0111010001????????1000?????????1111010?0001?????11020?1?11100010010100?0???201010????12221121?2?0?120202?2100
	Saichania_chulsanensis           11110001111111111??222211011101110111211011101212110111111111110001110111111111111011211110111111??11????????????1??1?110?01???????????10100101??????????122????0222000??10??????
	Sauropelta_edwardsi              101010????????????????0??????0??10???11001110111101?00011011111???11??1001?101111110?1?1101110?0110101111000001010001112101011101010110100111021110100111122????13201?01130111100
	Sauroplites_scutiger             ???????????????????????????????????????????????????????????????????????????????????????????????????1?????????????????????????????????????????????????????1?2???????????12??2?????
	Scolosaurus_cutleri              11110?????????1??1?23101?1111????011?211??110121211021111111110???????111111???????????111???????1???100?0011111011?1110??0?1110011010?001????1????11?121122?????2210111110112212
	Shamosaurus_scutatus             11100110?011?1010??100000000101?1000?110?11101212010111010111110011?0011011??1111000?11??????????????????????????????????????????????????????????????????1???????2210????????????
	Silvisaurus_condrayi             10101000?02000000??21101???0100?10???110?11?0011100?000110111111?11?01101101011111????01111???111111010?1??0???????????????0?????????????????????????????122?????3101????????????
	Stegopelta_landerensis           ???????????????????????????????????????????????????????????????????????????????????????1?????00?1?1????????????????????20?1????????????????1??????????????????????10??????13?????
	Struthiosaurus_austriacus        ?01?1??????????????2?10??????????????11?????0?????01100?0?1???????????11110?0?111????0?1??????0?10?111?1???1????????11020?0?11100?1??0????????1211010????121?????3101??00????????
	Struthiosaurus_languedocensis    ???????????????????????????????????????????????????????????????????????????????????????111??????10111111???1000?????????????111?1?1000???????????????????121???????????10????????
	Struthiosaurus_transylvanicus    ?01?0??????????????2?1?????????????????1????0?????0101????????1???????1111??????????????????000????1????????????????11120?0??????????????????????????????????????????????????????
	Talarurus_plicatospineus         111100???????????102?21??0???????0?1?210?1?1012??01021?1??????0???????1111110??????????????????11?0111000001111101101111000?111001111010010010120101111??12???????2?0?????0??????
	Taohelong_jinchengensis          ???????????????????????????????????????????????????????????????????????????????????????????????????1????10??????????????????1?1?1?10?????????????????????12????????????12??2?????
	Tarchia_kielanae                 11110001111?1?111??222212021111?1122?221?1101222211010101011110000?010111111111111011211110??????????????????????????????????????????????????????????????????????????????????????
	Tatankacephalus_cooneyorum       ?0101???????1??????2110????0111??????11??1?101111?0?00?1??????1?01?1?0?010010?????????0111?????????????????????????????????????????????????????????????????2?????????????????????
	Texasetes_pleurohalio            ???????????????????????????????????????????????????????????????????????????????????????111????1???????1????0????1001111210?????????????0?111???1101??01??????????????????????????
	Tsagantegia_longicranialis       11100000?11111100??22101001111101011?210?1110121?010111111111110001?001111?10?????????11??0??????????????????????????????????????????????????????????????????????????????????????
	Zaraapelta_nomadis               111?00????????????02?22???2?1???1?221220?1110121211000111111111001?1??1111110????????????????????????????????????????????????????????????????????????????????????????????????????
	'"Zhejiangosaurus luoyangensis"' ????????????????????????????????????????????????????????????????????????????????????????????????1???1101?001????????????????11100?111?1???????1211011?12?????????????????????????
	Ziapelta_sanjuanensis            1111010??11??1110??231010111111??011?211?11101???01021??????1?0?0?1???1111??0?????????1????????????????????????????????????????????????????????????????????2??????220????????????
	Zuul_cruravastator               11110100?110?1110??231010111111?1012?211111101212110211111111100001?00111111?1111000?001000??0???1?1??0?0?011111????????????1??0011??????????????????????122????1?????1112??12211

;

END;
BEGIN ASSUMPTIONS;
	TYPESET * UNTITLED  (CHARACTERS = Zuul)  =  unord:  1 -  177;

END;

BEGIN MESQUITECHARMODELS;
	ProbModelSet * UNTITLED  (CHARACTERS = Zuul)  =  'Mk1 (est.)':  1 -  177;
END;

Begin MESQUITE;
		MESQUITESCRIPTVERSION 2;
		TITLE AUTO;
		tell ProjectCoordinator;
		timeSaved 1482185095976;
		getEmployee #mesquite.minimal.ManageTaxa.ManageTaxa;
		tell It;
			setID 0 2128051351005159518;
		endTell;
		getEmployee #mesquite.charMatrices.ManageCharacters.ManageCharacters;
		tell It;
			setID 0 3098902490423405905;
			mqVersion 304;
			checksumv 0 3 3271376631 null  getNumChars 177 numChars 177 getNumTaxa 58 numTaxa 58   short true   bits 15   states 15   sumSquaresStatesOnly 16675.0 sumSquares 16675.0 longCompressibleToShort false usingShortMatrix true   NumFiles 1 NumMatrices 1;
			mqVersion;
		endTell;
		getWindow;
		tell It;
			suppress;
			setResourcesState false false 100;
			setPopoutState 400;
			setExplanationSize 0;
			setAnnotationSize 0;
			setFontIncAnnot 0;
			setFontIncExp 0;
			setSize 1914 940;
			setLocation -9 0;
			setFont SanSerif;
			setFontSize 10;
			getToolPalette;
			tell It;
			endTell;
			desuppress;
		endTell;
		getEmployee  #mesquite.charMatrices.BasicDataWindowCoord.BasicDataWindowCoord;
		tell It;
			showDataWindow #3098902490423405905 #mesquite.charMatrices.BasicDataWindowMaker.BasicDataWindowMaker;
			tell It;
				getWindow;
				tell It;
					setExplanationSize 30;
					setAnnotationSize 20;
					setFontIncAnnot 0;
					setFontIncExp 0;
					setSize 1814 868;
					setLocation -9 0;
					setFont SanSerif;
					setFontSize 14;
					getToolPalette;
					tell It;
						setTool mesquite.charMatrices.BasicDataWindowMaker.BasicDataWindow.ibeam;
					endTell;
					setActive;
					setTool mesquite.charMatrices.BasicDataWindowMaker.BasicDataWindow.ibeam;
					colorCells  #mesquite.charMatrices.NoColor.NoColor;
					colorRowNames  #mesquite.charMatrices.TaxonGroupColor.TaxonGroupColor;
					colorColumnNames  #mesquite.charMatrices.CharGroupColor.CharGroupColor;
					colorText  #mesquite.charMatrices.NoColor.NoColor;
					setBackground White;
					toggleShowNames on;
					toggleShowTaxonNames on;
					toggleTight off;
					toggleThinRows off;
					toggleShowChanges on;
					toggleSeparateLines off;
					toggleShowStates on;
					toggleAutoWCharNames on;
					toggleAutoTaxonNames off;
					toggleShowDefaultCharNames off;
					toggleConstrainCW on;
					toggleBirdsEye off;
					toggleShowPaleGrid off;
					toggleShowPaleCellColors off;
					toggleShowPaleExcluded off;
					togglePaleInapplicable on;
					toggleShowBoldCellText off;
					toggleAllowAutosize on;
					toggleColorsPanel off;
					toggleDiagonal on;
					setDiagonalHeight 80;
					toggleLinkedScrolling on;
					toggleScrollLinkedTables off;
				endTell;
				showWindow;
				getWindow;
				tell It;
					forceAutosize;
				endTell;
				getEmployee #mesquite.charMatrices.ColorByState.ColorByState;
				tell It;
					setStateLimit 9;
					toggleUniformMaximum on;
				endTell;
				getEmployee #mesquite.charMatrices.ColorCells.ColorCells;
				tell It;
					setColor Red;
					removeColor off;
				endTell;
				getEmployee #mesquite.categ.StateNamesStrip.StateNamesStrip;
				tell It;
					showStrip off;
				endTell;
				getEmployee #mesquite.charMatrices.AnnotPanel.AnnotPanel;
				tell It;
					togglePanel off;
				endTell;
				getEmployee #mesquite.charMatrices.CharReferenceStrip.CharReferenceStrip;
				tell It;
					showStrip off;
				endTell;
				getEmployee #mesquite.charMatrices.QuickKeySelector.QuickKeySelector;
				tell It;
					autotabOff;
				endTell;
				getEmployee #mesquite.charMatrices.SelSummaryStrip.SelSummaryStrip;
				tell It;
					showStrip off;
				endTell;
				getEmployee #mesquite.categ.SmallStateNamesEditor.SmallStateNamesEditor;
				tell It;
					panelOpen true;
				endTell;
			endTell;
		endTell;
		endTell;
end;
